# Supplementary material for: Oral Administration of Lactobacillus gasseri and Lacticaseibacillus rhamnosus Ameliorates Amyloid Beta (Aβ)-Induced Cognitive Impairment by Improving Synaptic Function Through Regulation of TLR4/Akt Pathway
Source: Antioxidants (Basel). 2025 Jan 24;14(2):139. doi: 10.3390/antiox14020139 (PMC11851505; doi:10.3390/antiox14020139)
Supplement: Supplementary file 1 [file antioxidants-14-00139-s001.zip]

Archive with 1 entries (1 files):
- antioxidants-3433315-supplementary.pdf
